# Supplementary material for: Comprehensive Investigation of Iron Salt Effects on Membrane Bioreactor from Perspective of Controlling Iron Leakage
Source: Membranes (Basel). 2025 Sep 30;15(10):297. doi: 10.3390/membranes15100297 (PMC12566238; doi:10.3390/membranes15100297)
Supplement: Supplementary file 1 [file membranes-15-00297-s001.zip]

Archive with 1 entries (1 files):
- membranes-3867191-supplementary.pdf
